# Supplementary material for: Nonlinear stiffness of NompC gating spring and its implication in mechanotransduction
Source: Sci Adv. 2026 Apr 1;12(14):eaeb6165. doi: 10.1126/sciadv.aeb6165 (PMC13041742; doi:10.1126/sciadv.aeb6165)
Supplement: Supplementary file 2 — Movie S1 [file sciadv.aeb6165_movie_s1.zip]

Archive with 1 entries (1 files):
- aeb6165_movie_s1.mp4
